# Supplementary material for: Rootstock influence on iron uptake responses in Citrus leaves and their regulation under the Fe paradox effect
Source: PeerJ. 2017 Sep 25;5:e3553. doi: 10.7717/peerj.3553 (PMC5619235; doi:10.7717/peerj.3553)
Supplement: Supplemental Information 1 [file peerj-05-3553-s001.xls]

## Sheet: Table 2
TABLE 2
	Non-Chlorotic		Chlorotic
Leaf growth parameters
Biomass	0.4219		0.2401
	0.318		0.2018
	0.3387		0.2452
	0.308		0.236
	0.408		0.2
	0.353	0.357933	0.239	0.227017
Leaf expansion area	23.19		17.29
	20.61		14.81
	19.31		16.08
	22.46		14.59
	22.04		15.87
	20.87	21.4133	15.59	15.705
Total Fe concentration
μg g-1 DW	61.44		60.48
	67.02		67.16
	68.33		54.38
	65.8		62.55
	69.54		59.45
	61.53	65.61	60.12	60.69
μg cm-2	1.117		0.839
	1.033		0.981
	1.139		0.828
	1.097		0.856
	1.152		0.961
	1.085	1.10383	0.843	0.884667

## Sheet: Table 3
TABLE 3
	Non-Chlorotic		Chlorotic
Chl a	3.315		1.445
	3.716		1.493
	3.712		1.279
	3.459		1.298
	3.582		1.363
	3.596	3.56333	1.47	1.39133
Chl b	1.164		0.744
	1.613		0.806
	1.448		0.637
	1.459		0.69
	1.322		0.713
	1.401	1.40117	0.726	0.719333
Chl a/b	2.84794		1.9422
	2.30378		1.85236
	2.56354		2.00785
	2.3708		1.88116
	2.70953		1.91164
	2.56674	2.56039	2.02479	1.93667
Fv/Fm	0.811		0.628
	0.78		0.691
	0.794		0.674
	0.801		0.629
	0.794		0.649
	0.789	0.794833	0.637	0.651333
ACO2	7.6		5.8
	6.9		5.2
	7.3		5.6
	6.9		4.7
	6.8		4.6
	7.4	7.15	5.9	5.3

## Sheet: Figure 2
FIGURE 2
	Non-Chlorotic		Chlorotic
Total Apoplast	764.626		575.377
	659.473		592.88
	802.999		606.875
	735.961		619.541
	765.234		561.251
	724.52	742.135	599.804	592.621
Total Cell sap	187.416		163.673
	171.958		159.585
	189.226		168.568
	197.548		149.655
	184.59		157.69
	197.56	188.05	167.591	161.127
Fe2+ Apoplast	15.697		5.115
	12.203		5.634
	15.864		7.044
	14.578		7.982
	13.695		6.14
	17.981	15.003	5.864	6.2965
Fe2+ Cell sap	24.205		7.611
	19.968		7.809
	24.564		9.154
	22.543		8.549
	24.891		8.403
	20.549	22.7867	7.904	8.23833

## Sheet: Figure 3
FIGURE 3
	Non-Chlorotic		Chlorotic
Catalase	37.01		6.88
	47.54		9.41
	54.59		9.55
	40.69		8.45
	50.51		8.34
	48.36	46.45	7.96	8.43167
Peroxidase	10.53		1.28
	13.52		1.88
	15.53		1.91
	14.15		1.57
	14.68		1.69
	11.69	13.35	1.92	1.70833

## Sheet: Figure 4
FIGURE 4
	Non-Chlorotic		Chlorotic
FRO2	1.06467		0.630911
	0.998307		0.509705
	0.937027		0.620585
	0.94		0.658
	1.054		0.697
	1.025	1.00317	0.701	0.6362
FCR-activity	616.726		504.217
	681.618		486.586
	586.606		535.631
	680.746		463.285
	781.714		521.848
	798.932	691.057	556.176	511.29

## Sheet: Figure 5
FIGURE 5
	Non-Chlorotic		Chlorotic
HA1	1.0551		1.38267
	0.970578		1.19742
	0.974317		1.37485
	0.916		1.28
	0.974		1.4
	1.09	0.996667	1.39	1.33749
IRT1	0.894697		1.58169
	1.04986		2.06573
	1.05544		2.17673
	1.041		1.75
	0.97		2.041
	0.925	0.989333	1.905	1.92002

## Sheet: Figure 6
FIGURE 6
	Non-Chlorotic		Chlorotic
pH apoplast	6.7505		6.933
	6.957		7.062
	6.9415		7.081
	6.885		6.911
	6.9575		6.986
	6.739	6.87175	6.94	6.9855
K+/Ca2+ ratio	0.161		0.392
	0.155		0.338
	0.192		0.424
	0.183		0.348
	0.234		0.481
	0.203	0.188	0.43	0.402167

## Sheet: Figure 7
FIGURE 7
	Non-Chlorotic		Chlorotic
Total Citrate	29.04		26.26
	31.63		21.27
	30.44		24.96
	28.65		24.59
	30.98		23.07
	31.58	30.3867	24.89	24.1733
Total Malate	53.38		41.27
	50.9		29.34
	58.15		26.98
	56.54		34.58
	54.78		35.89
	52.06	54.3017	29.84	32.9833
Apoplast Citrate	0.067		0.036
	0.06		0.03
	0.062		0.048
	0.057		0.041
	0.071		0.043
	0.061	0.063	0.039	0.0395
Apoplast Malate	0.081		0.054
	0.092		0.056
	0.102		0.055
	0.105		0.041
	0.095		0.06
	0.084	0.0931667	0.049	0.0525
